# Supplementary material for: Ziziphi Spinosae Semen Flavonoid Ameliorates Hypothalamic Metabolism and Modulates Gut Microbiota in Chronic Restraint Stress-Induced Anxiety-like Behavior in Mice
Source: Foods. 2025 Feb 27;14(5):828. doi: 10.3390/foods14050828 (PMC11898499; doi:10.3390/foods14050828)
Supplement: Supplementary file 1 [file foods-14-00828-s001.zip]

Archive with 1 entries (1 files):
- foods-3462769-supplementary.pdf
